# Supplementary material for: Enduring Effects of Humanin on Mitochondrial Systems in TBI Pathology
Source: Biomolecules. 2025 Dec 6;15(12):1705. doi: 10.3390/biom15121705 (PMC12730897; doi:10.3390/biom15121705)
Supplement: Supplementary file 1 [file biomolecules-15-01705-s001.zip]

Archive with 1 entries (1 files):
- biomolecules-3973128-supplementary.pdf
